# Supplementary material for: Stimuli Responsive Materials Supported by Orthogonal Hydrogen and Halogen Bonding or I···Alkene Interaction
Source: Molecules. 2021 Dec 14;26(24):7586. doi: 10.3390/molecules26247586 (PMC8709106; doi:10.3390/molecules26247586)
Supplement: Supplementary file 1 [file molecules-26-07586-s001.zip]

Archive with 1 entries (1 files):
- molecules-1457724-supplementary.pdf
